# Supplementary material for: New material of Epiaceratherium and a new species of Mesaceratherium clear up the phylogeny of early Rhinocerotidae (Perissodactyla)
Source: R Soc Open Sci. 2020 Jul 15;7(7):200633. doi: 10.1098/rsos.200633 (PMC7428265; doi:10.1098/rsos.200633)
Supplement: Morphological characters matrix [file rsos200633supp1.nex]

#NEXUS


BEGIN TAXA;
	TITLE Taxa;
	DIMENSIONS NTAX=29;
	TAXLABELS
		Tapirus_terrestris Hyrachyus_eximius Epiaceratherium_bolcense Epiaceratherium_naduongense Epiaceratherium_magnum Epiaceratherium_delemontense Molassitherium_albigense Mesaceratherium_sp_nov Mesaceratherium_gaimersheimense Mesaceratherium_welcommi Pleuroceros_pleuroceros Pleuroceros_blanfordi Uintaceras_radinskyi Teletaceras_radinskyi Penetrigonias_dakotensis Trigonias_osborni Amphicaenopus_platycephalus Subhyracodon_occidentalis Protaceratherium_minutum Diceratherium_armatum Ronzotherium_filholi Aceratherium_incisivum Teleoceras_fossiger Brachypotherium_brachypus Prosantorhinus_douvillei Alicornops_simorrense Lartetotherium_sansaniense Mesaceratherium_paulhiacense Plesiaceratherium_platyodon 
	;

END;


BEGIN CHARACTERS;
	TITLE  Matrix_Tissier_et_al._2019;
	DIMENSIONS  NCHAR=288;
	FORMAT DATATYPE = STANDARD RESPECTCASE GAP = - MISSING = ? SYMBOLS = "  0 1 2 3 4 5 6 7 8 9 A B C D E F G H J K M N P Q R S T U V W X Y Z a b c d e f g h j k m n p q r s t u v w x y z";
	CHARSTATELABELS 
		1 'Nasal: lateral apophysis = 0, absent; 1, present ',
		2 'Maxillary: foramen infraorbitalis = 0 above P1-2; 1 = above P3; 2 = above P4; 3, above molars ',
		3 'Nasal notch = 0, above P1-2; 1 = above P3; 2, above P4-M1',
		4 'Nasal septum = 0, never ossi?ed; 1, ossi?ed (even sometimes)',
		5 'Nasal septum: ossi?ed = 0, partially; 1, totally',
		6 'Nasal/lacrymal: contact = 0, long; 1, punctual or absent ',
		7 'Orbit: anterior border = 0, above P4?M2; 1, above M3; 2, behind M3 ',
		8 'Lacrymal: processus lacrymalis = 0, present; 1, absent ',
		9 'Frontal: processus postorbitalis = 0, present; 1, absent',
		10 'Maxillary: anterior base of the processus zygomaticus maxillari = 0, high; 1, low ',
		11 'Zygomatic arch = 0, low; 1, high; 2, very high ',
		12 'Zygomatic arch: processus postorbitalis = 0, present; 1, absent ',
		13 'Zygomatic arch: processus postorbitalis = 0, on jugal; 1, on squamosal ',
		14 'Jugal/squamosal: suture = 0, smooth; 1, rough ',
		15 'Skull: dorsal profile = 0, flat; 1, concave; 2, very concave',
		16 'Sphenoid: foramen sphenorbitale and f. rotundum = 0, distinct; 1, fused ',
		17 'Squamosal: area between temporal and nuchal crests = 0, ?at; 1, depression ',
		18 'External auditory pseudomeatus = 0, open; 1, partially closed; 2, closed ',
		19 'Occipital side = 0, inclined forward; 1, vertical; 2, inclined backward ',
		20 'Occipital: nuchal tubercle = 0, little developed; 1, developed; 2, very developed ',
		21 'Skull: back of teeth row = 0, in the posterior half; 1, restricted to the anterior half ',
		22 'Pterygoid: posterior margin = 0 nearly horizontal; 1, nearly vertical ',
		23 'Skull = 0, dolichocephalic; 1, brachycephalic ',
		24 'Nasal bones: rostral end = 0, narrow; 1, broad; 2, very broad ',
		25 'Nasal bones = 0, totally separated; 1, anteriorly separated; 2, fused ',
		26 'Nasal bones = 0, long; 1, short; 2, very long ',
		27 'Median nasal horn = 0, absent; 1, present ',
		28 'Median nasal horn = 0, small; 1, developed ',
		29 'Paired nasal horns = 0, absent; 1, present ',
		30 'Paired nasal horns = 0, terminal bumps; 1, lateral crests',
		31 'Frontal horn = 0, absent; 1, present ',
		32 'Frontal horn = 0, small; 1, huge',
		33 'Orbit: lateral projection = 0, absent; 1, present ',
		34 'Zygomatic width/frontal width = 0, less than 1.5; 1, more than 1.5 ',
		35 'Frontal-parietal = 0, sagittal crest; 1, close frontoparietal crests; 2, distant crests ',
		36 'Occipital crest = 0, straight; 1, concave; 2, forked ',
		37 'Maxillary: processus zygomaticus maxillari, anterior tip = 0, progressive; 1, brutal ',
		38 'Vomer = 0, acute; 1, rounded ',
		39 'Squamosal: articular tubercle = 0, smooth; 1 high ',
		40 'Squamosal: transversal pro?le of articular tubercle = 0, straight; 1, concave ',
		41 'Squamosal: foramen postglenoideum = 0, distant from the processus postglenoidalis; 1, close to it ',
		42 'Squamosal: processus postglenoidalis = 0, ?at; 1, convex; 2, dihedron ',
		43 'Basioccipital: foramen nervi hypoglossi = 0, in the middle of the fossa; 1 shift anteroexternally ',
		44 'Basioccipital: sagittal crest on the basilar process = 0, absent; 1, present ',
		45 'Squamosal: posterior groove on the processus zygomaticus = 0, absent; 1, present ',
		46 'Squamosal-occipital: processus post-tympanicus and processus paraoccipitalis = 0, fused; 1, distant',
		47 'Squamosal: processus post-tympanicus = 0, well developed; 1, little developed; 2, huge ',
		48 'Occipital: processus paraoccipitalis = 0, well developed; 1, little developed ',
		49 'Occipital: foramen magnum = 0, circular; 1, subtriangular ',
		50 'Basioccipital: median ridge on the condyle = 0, present 1, absent ',
		51 'Basioccipital: medial truncation on the condyle = 0, absent; 1, present ',
		52 'Basioccipital: medial truncation on the condyle = 0, present at juvenile stage; 1, still present at adult stage ',
		53 'Symphysis = 0, very upraised; 1, upraised; 2, nearly horizontal',
		54 'Symphysis = 0, spindly; 1, massive; 2, very massive',
		55 'Symphysis: posterior margin = 0, in front of p2; 1, level of p2-4',
		56 'Foramen mentale = 0, in front of p2; 1, level of p2-4',
		57 'Corpus mandibulae: lingual groove = 0, present; 1, absent',
		58 'Corpus mandibulae: lingual groove = 0, still present at adult stage; 1, present at juvenile stage only',
		59 'Corpus mandibulae: base = 0, straight; 1, convex; 2, very convex',
		60 'Ramus = 0, inclined forward; 1, vertical; 2, inclined backward',
		61 'Ramus: processus coronoideus = 0, well developed; 1, little developed',
		62 'Foramen mandibulare = 0, below the teeth neck; 1, above the teeth neck',
		63 'Compared length of the premolars/molars rows = 0 (100 * LP3?4/LM1?3) > 50; 1, 42 < (100 * LP3?4/LM1?3) < 50; 2 (100 * LP3?4/LM1?3) < 42 ',
		64 'Cheek teeth: enamel foldings = 0, absent; 1, weak; 2, developed; 3, intense ',
		65 'Cheek teeth: cement = 0, absent; 1, present ',
		66 'Cheek teeth: cement = 0, weak or variable; 1, abundant',
		67 'Cheek teeth: shape of enamel = 0, wrinkled; 1, wrinkled and corrugated; 2, corrugated and arborescent',
		68 'Cheek teeth: crown = 0, low; 1, high ',
		69 'Cheek teeth: crown = 0, high; 1, partial hypsodonty; 2, subhypsodonty; 3, hypsodonty ',
		70 'Cheek teeth: roots = 0, distinct; 1, joined; 2, fused ',
		71 'I1 = 0, present; 1, absent ',
		72 'I1: shape of the crown (cross-section) = 0, almond; 1, oval; 2, halfmoon (NA) ',
		73 'I2 = 0, present; 1, absent ',
		74 'I3 = 0, present; 1, absent ',
		75 'C = 0, present; 1, absent ',
		76 'i1 = 0, present; 1, absent',
		77 'i1: crown = 0, developed, with a pronounced neck; 1, reduced',
		78 'i2 = 0, present; 1, absent',
		79 'i2: shape = 0, incisor-like; 1, tusk-like',
		80 'i2: orientation = 0, parallel; 1, divergent',
		81 'i3 = 0, present; 1, absent',
		82 'c = 0, present; 1, absent',
		83 'Upper premolars: labial cingulum = 0, always present; 1, usually present; 2, usually absent; 3, always absent',
		84 'P2?4: crochet = 0, always absent; 1, usually present; 2, always present ',
		85 'P2?4: crochet = 0, always simple; 1, usually simple; 2, usually multiple ',
		86 'P2?4: hypocone = 0, connected to the ectoloph; 1, disconnected',
		87 'P2?4: lingual cingulum = 0, always present; 1, usually present; 2, usually absent; 3, always absent',
		88 'P2?4: lingual cingulum = 0, continuous; 1, reduced',
		89 'P2?4: postfossette = 0, narrow; 1, wide; 2, posterior wall ',
		90 'P2?3: antecrochet = 0, always absent; 1, usually absent; 2, usually present; 3, always present',
		91 'P1 (in adults) = 0, always present; 1, usually present; 2, always absent ',
		92 'P1: anterolingual cingulum = 0, present; 1, absent ',
		93 'P2 = 0, present; 1, absent ',
		94 'P2: protocone and hypocone = 0, fused; 1, lingual bridge; 2, separated; 3, lingual wall (NA) ',
		95 'P2: metaloph = 0, hypocone posterior to metacone; 1, transverse; 2, hypocone anterior to metacone',
		96 'P2: lingual groove = 0, present; 1, absent ',
		97 'P2: protocone = 0, equal or stronger than the hypocone; 1, less strong than the hypocone',
		98 'P2: protoloph = 0, present; 1, absent ',
		99 'P2: protoloph = 0, joined to the ectoloph; 1, interrupted',
		100 'P3?4: medifossette = 0, always absent; 1, usually absent; 2, usually present; 3, always present',
		101 'P3?4: constriction of the protocone = 0, always absent; 1, usually absent; 2, usually present; 3, always present',
		102 'P3?4: protocone and hypocone = 0, fused; 1, lingual bridge; 2, separated; 3, lingual wall (NA) ',
		103 'P3?4: metaloph = 0, hypocone anterior to metacone; 1, transverse; 2, hypocone posterior to metacone ',
		104 'P3: protoloph = 0, joined to the ectoloph; 1, interrupted',
		105 'P3: crista = 0, always absent; 1, usually absent; 2, usually present; 3, always present ',
		106 'P3: pseudometaloph = 0, always absent; 1, sometimes present ',
		107 'P4: antecrochet = 0, always absent; 1, usually absent; 2, usually present; 3, always present ',
		108 'P4: metaloph = 0, continuous; 1, discontinuous',
		109 'Upper molars: labial cingulum = 0, always present; 1, usually present; 2, usually absent; 3, always absent ',
		110 'Upper molars: antecrochet = 0, always absent; 1, usually absent; 2, usually present; 3, always present',
		111 'Upper molars: crochet = 0, always absent; 1, usually absent; 2, usually present; 3, always present',
		112 'Upper molars: crista = 0, always absent; 1, usually absent; 2, usually present; 3, always present',
		113 'Upper molars: medifossette = 0, always absent; 1, usually absent; 2, usually present',
		114 'Upper molars: lingual cingulum = 0, always present; 1, usually present; 2, usually absent; 3, always absent ',
		115 'M1-2: constriction of the protocone = 0, always absent; 1, usually absent; 2, usually present; 3, always present ',
		116 'M1-2: constriction of the protocone = 0, weak; 1, strong',
		117 'M1-2: paracone fold = 0, present; 1, absent ',
		118 'M1-2: paracone fold = 0, strong; 1, weak ',
		119 'M1-2: metacone fold = 0, present; 1, absent ',
		120 'M1-2: metastyle = 0, short; 1, long ',
		121 'M1-2: metaloph = 0, long; 1, short ',
		122 'M1-2: posterior part of the ectoloph = 0, straight; 1, concave ',
		123 'M1-2: cristella = 0, always absent; 1, usually present; 2, always present ',
		124 'M1-2: posterior cingulum = 0, continuous; 1, low and reduced ',
		125 'M1: metaloph = 0, continuous; 1, hypocone isolated ',
		126 'M1: antecrochet-hypocone = 0, always separated; 1, sometimes joined; 2, always joined ',
		127 'M1: postfossette = 0, present; 1, usually absent ',
		128 'M2: protocone, lingual groove = 0, always absent; 1, usually absent; 2, always present ',
		129 'M2: hypocone anterolingual goove = 0, absent; 1, present',
		130 'M2: mesostyle = 0, absent; 1, present ',
		131 'M2: mesostyle = 0, weak; 1, strong ',
		132 'M2: antecrochet and hypocone = 0, separated; 1, joined',
		133 'M3: ectoloph and metaloph = 0, distinct; 1, fused (ectometaloph) ',
		134 'M3: shape = 0, quadrangular; 1, triangular ',
		135 'M3: constriction of the protocone = 0, always absent; 1, usually absent; 2, always present',
		136 'M3: protocone = 0, trefoil-shape; 1, indented ',
		137 'M3: protoloph = 0, transverse; 1, lingually elongated',
		138 'M3: posterior groove on the ectometaloph = 0, present; 1, absent ',
		139 'p2-3: vertical external roughnesses = 0, absent; 1, present ',
		140 'Lower cheekteeth: external groove = 0, smooth, U-shaped; 1, developed; 2, angular, V-shaped (NA)',
		141 'Lower cheekteeth: external groove = 0, vanishing before the neck; 1, developed until the neck',
		142 'Lower cheekteeth: trigonid = 0, angular; 1, rounded',
		143 'Lower cheekteeth: trigonid = 0, obtuse or right dihedron; 1, acute dihedron',
		144 'Lower cheekteeth: metaconid = 0, joined to the metalophid; 1, constricted',
		145 'Lower cheekteeth: entoconid = 0, joined to the hypolophid; 1, constricted',
		146 'Lower premolars: lingual opening of the posterior valley = 0, U-shape; 1, narrow, V-shape',
		147 'Lower premolars: lingual cingulum = 0, always present; 1, usually present; 2, usually absent; 3, always absent',
		148 'Lower premolars: lingual cingulum = 0, reduced; 1, continuous',
		149 'Lower premolars: labial cingulum = 0, present; 1, absent',
		150 'Lower premolars: labial cingulum = 0, continuous; 1, reduced',
		151 'd1/p1 in adults = 0, always present; 1, usually present; 2, usually absent; 3, always absent',
		152 'd1: 0, always two-rooted; 1, usually two-rooted; 2, always one-rooted',
		153 'p2 = 0, always present; 1, usually present; 2, always absent',
		154 'p2: paralophid = 0, isolated, spur-like; 1, curved, without constriction',
		155 'p2: paraconid = 0, developed; 1, reduced',
		156 'p2: posterior valley = 0, lingually open; 1, usually closed; 2, always closed',
		157 'Lower molars: lingual cingulum = 0, always present; 1, often absent;  2, always absent',
		158 'Lower molars: lingual cingulum = 0, reduced; 1, continuous',
		159 'Lower molars: labial cingulum = 0, always present; 1, usually present; 2, usually absent; 3, always absent',
		160 'Lower molars: labial cingulum = 0, continuous; 1, reduced',
		161 'Lower molars: hypolophid = 0, transverse; 1, oblique; 2, almost sagittal',
		162 'm2-3: lingual groove of the entoconid = 0, absent; 1, present',
		163 'dI1 = 0, present; 1, absent ',
		164 'dI2 = 0, present; 1, absent ',
		165 'D2: mesostyle = 0, present; 1, absent ',
		166 'D3?4: mesostyle = 0, absent; 1, present ',
		167 'D2: lingual wall = 0, absent; 1, present ',
		168 'D2: secondary folds = 0, absent; 1, present ',
		169 'D2: mesoloph = 0, absent; 1, present ',
		170 'di1 = 0, present; 1, absent',
		171 'di2 = 0, present; 1, absent',
		172 'Lower milk teeth: constriction of the metaconid = 0, present; 1, absent',
		173 'Lower milk teeth: constriction of the entoconid = 0, absent; 1, present',
		174 'Lower milk teeth: protoconid fold = 0, present; 1, absent',
		175 'd1 (in juveniles) = 0, present; 1, absent',
		176 'd2-3: vertical external roughnesses = 0, absent; 1, present',
		177 'd2-3: ectolophid fold = 0, present; 1, absent',
		178 'd2: anterior groove on the ectolophid = 0, absent; 1, present',
		179 'd2: paralophid = 0, simple; 1, double',
		180 'd2: posterior valley = 0, always open; 1, usually open; 2, usually closed; 3, always closed',
		181 'd3: paralophid = 0, double; 1, simple',
		182 'd3: lingual groove on the entoconid = 0, always absent; 1, usually absent; 2, always present',
		183 'Atlas: outline of the rachidian canal = 0, bulb; 1, mushroom',
		184 'Atlas: alar notch = 0, absent; 1, present',
		185 'Atlas: foramen vertebrale lateralis = 0, absent; 1, present',
		186 'Atlas: condyle-facets = 0, comma-like; 1, kidney-like',
		187 'Atlas: axis-facets = 0, straight; 1, sigmoid; 2, transversally concave NA',
		188 'Atlas: foramen transversarium = 0, present; 1, absent',
		189 'Atlas: foramen transversarium = beside the axis-facet; 1, hidden by the axis-facet',
		190 'Scapula = 0, elongated (1.5<H/APD<2); 1, very elongated (H/APD>2); 2, spatula-shaped (H/APD<1.5)',
		191 'Scapula: glenoid fossa = 0, oval; 1, medial border straight',
		192 'Humerus: greater trochiter = 0, high; 1, low',
		193 'Humerus: fossa olecrani = 0, high; 1, low',
		194 'Humerus: distal articulation = 0, egg cup (shallow median constriction); 1, diabolo (deep median constriction)',
		195 'Humerus: scar on the trochlea = 0, absent; 1, present',
		196 'Humerus: distal gutter on the epicondyle = 0, absent; 1, present',
		197 'Radius: anterior border of the proximal articulation = 0, straight; 1, M-shaped',
		198 'Radius: medial border of the diaphysis = 0, straight; 1, concave',
		199 'Radius: proximal ulna-facets = 0, always separated; 1, usually separated; 2, usually fused; 3, always fused',
		200 'Radius: insertion of the m. biceps brachii = 0, shallow; 1, deep',
		201 'Radius/ulna = 0, independent; 1, in contact or fused',
		202 'Radius: gutter for the m. extensor carpi = 0, deep and wide; 1, weak',
		203 'Radius/ulna: second distal articulation = 0, absent; 1, present',
		204 'Radius: posterior expansion of the scaphoid-facet = 0, low; 1, high',
		205 'Ulna: angle between diaphysis and olecranon = 0, open; 1, closed',
		206 'Ulna: anterior tubercle on the distal end = 0, absent; 1, present',
		207 'Scaphoid: postero-proximal facet with semilunate = 0, present; 1, absent or contact',
		208 'Scaphoid: trapezium-facet = 0, large; 1, small',
		209 'Scaphoid: magnum-facet in lateral view = 0, concave; 1, straight',
		210 'Scaphoid: comparison between anterior and posterior heights = 0, equal; 1, Hant < H post',
		211 'Semilunate: ulna-facet = 0, absent; 1, present',
		212 'Semilunate: distal border of anterior side = 0, acute; 1, rounded',
		213 'Semilunate: anterior side = 0, keeled; 1, smooth',
		214 'Pyramidal: distal facet for semilunate = 0, symmetric; 1, asymmetric; 2, Lshaped',
		215 'Pyramidal: distal side = 0, triangular; 1, elliptic',
		216 'Trapezoid: proximal border in anterior view = 0, symmetric; 1, asymmetric',
		217 'Magnum: proximal border of the anterior side = 0, nearly straight; 1, concave',
		218 'Magnum: indentation on the medial side = 0, absent; 1, present',
		219 'Magnum: indentation on the medial side = 0, always shallow; 1, usually shallow; 2, always deep',
		220 'Magnum: posterior tuberosity = 0, short; 1, long',
		221 'Magnum: posterior tuberosity = 0, curved; 1, straight',
		222 'Unciform: pyramidal-facet and McV-facet = 0, always separate; 1, usually separate; 2, always in contact',
		223 'Unciform: posterior expansion of the pyramidal-facet = 0, always absent; 1, usually absent; 2, usually present; 3, always present',
		224 'McII: magnum-facet = 0, curved; 1, straight',
		225 'McII: anterior McIII-facet = 0, present; 1, sometimes absent',
		226 'McII: posterior McIII-facet = 0, always absent; 1, usually absent; 2, always present',
		227 'McII: anterior and posterior McIII-facets = 0, separated; 1, fused',
		228 'McII: trapezium-facet = 0, always present; 1, usually present; 2, always absent',
		229 'McIII: magnum-facet in anterior view = 0, visible; 1, invisible',
		230 'McIV: proximal facet, outline = 0, trapezoid; 1, pentagonal; 2, triangular',
		231 'McV: 0, functional; 1, vestigial',
		232 'Metacarpals: insertion of the m. extensor carpalis = 0, flat; 1, salient',
		233 'Coxal: acetabulum = 0, oval or circular; 1, subtriangular',
		234 'Femur: trochanter major = 0, high; 1, low',
		235 'Femur: head = 0, hemispheric; 1, medially stiff',
		236 'Femur: surface of epiphysis of the head = 0, flat; 1, crescent-shaped',
		237 'Femur: fovea capitis = 0, present; 1, absent',
		238 'Femur: fovea capitis = 0, high and narrow; 1, low and wide',
		239 'Femur: third trochanter = 0, developed; 1, very developed',
		240 'Femur: relations between the medial lip of the trochlea and the diaphysis = 0, rupture; 1, ramp',
		241 'Femur: proximal border of the patellar trochlea = 0, curved; 1, straight',
		242 'Tibia: antero-distal groove = 0, present; 1, absent',
		243 'Tibia: medio-distal gutter (tendon m. tibialis posterior) = 0, always present; 1, usually present; 2, always absent',
		244 'Tibia: medio-distal gutter = 0, shallow; 1, deep',
		245 'Tibia-fibula = 0, independent; 1, in contact or fused',
		246 'Tibia: posterior apophysis = 0, high; 1, low',
		247 'Tibia: posterior apophysis = 0, acute; 1, rounded',
		248 'Fibula: proximal articulation = 0, low; 1, high',
		249 'Fibula: distal end = 0, slender; 1, robust',
		250 'Fibula: latero-distal gutter (tendon peronaeus muscles) = 0, shallow; 1, deep',
		251 'Fibula: position of the latero-distal gutter = 0, posterior; 1, median',
		252 'Astragalus: (Transverse Diameter/Height) ratio = 0, TD/H < 1; 1, 1 < TD/H < 1.2; 2, 1.2  < TD/H',
		253 'Astragalus: (Antero-Posterior Diameter/Height) ratio = 0, APD/H < 0.65; 1, 0.65 < APD/H',
		254 'Astragalus: orientation of the fibula-facet = 0, subvertical; 1, oblique',
		255 'Astragalus: fibula-facet = 0, flat; 1, concave',
		256 'Astragalus: collum tali = 0, high; 1, low',
		257 'Astragalus: posterior stop on the cuboid-facet = 0, present; 1, absent',
		258 'Astragalus: caudal border of the trochlea, in proximal view = 0, sinuous; 1, nearly straight',
		259 'Astragalus: orientation trochlea/distal articulation = 0, very oblique; 1, same axis',
		260 'Astragalus: expansion of the calcaneus-facet 1 = 0, always present; 1, usually absent',
		261 'Astragalus: expansion of the calcaneus-facet 1 = 0, always wide and low; 1, usually wide and low; 2, always high and narrow',
		262 'Astragalus: calcaneus-facet 1 = 0, very concave; 1, nearly flat',
		263 'Astragalus: calcaneus-facets 2 and 3 = 0, always independent; 1, usually independent; 2, usually fused; 3, always fused',
		264 'Calcaneus: fibula-facet = 0, always absent; 1, usually absent; 2, usually present; 3, always present',
		265 'Calcaneus: tibia-facet = 0, always absent; 1, usually absent; 2, always present',
		266 'Calcaneus: tuber calcanei = 0, massive; 1, slender',
		267 'Calcaneus: insertion of the m. fibularis longus = 0, salient; 1, invisible',
		268 'Navicular: cross section = 0, lozenge; 1, rectangle',
		269 'Cuboid: proximal side = 0, oval; 1, triangular',
		270 'Ectocuneiform: postero-lateral process = 0, weak; 1, developed',
		271 'MtIII: proximal border of the anterior side = 0, straight; 1, concave; 2, sigmoid',
		272 'MtIII: posterior MtII-facet = 0, present; 1, absent',
		273 'MtIII: MtIV-facets = 0, distinct; 1, sometimes joined ',
		274 'MtIII: distal widening of the diaphysis (in adults) = 0, absent; 1, present',
		275 'MtIII: cuboid-facet = 0, absent; 1, present',
		276 'MtIII: cuboid-facet = 0, small; 1, large',
		277 'MtIV: postero-proximal tuberosity = 0, isolated; 1, pad-shaped and continuous',
		278 'Phalanx I for MtIII: symmetric insertions = 0, lateral; 1, nearly anterior',
		279 'Limbs = 0, slender; 1, robust (brachypod)',
		280 'Metapodials: intermediate relief = 0, high and acute; 1, low and smooth',
		281 'Central metapodials: postero-distal tubercle on the diaphysis = 0, absent; 1, present',
		282 'Lateral metapodials: insertion of the m. interossei = 0, long; 1, short (does not reach distal half of the shaft)',
		283 'p3: lingual branch of paralophid = 0, developped; 1, reduced',
		284 'p3-4 : Anterolingual cingulum = 0, stopping at metaconid or absent: 1, joining metaconid',
		285 'P2: Metacone fold = 0, strong; 1, weak or absent',
		286 'P3-4: Metacone fold = 0, strong; 1, weak or absent',
		287 'M1-2 : Parastyle = 0, long; 1, short',
		288 'I1: Shape = 0, spatulate; 1, conical, pointed; 2, chisel' ; 
	MATRIX
	Tapirus_terrestris               0020-1000000000000100100010-0-0-0101000100000000000-0010000100000--0-000000000000000-0000000020-1000021000000000000-000000000-0000-0000-0-0--1100000013-010000010000100000000000000010001010000000000000000000001001000000-0000000-000000000000001010000010001000000000000000020000-000000100010
	Hyrachyus_eximius                0010-00?0110000001020000000-0-0-00010?0000000000000-00?1000000100-00-00?000000000010-000000000---1-0001100012000000-000010000-0000-0000-0-010001003-000001002-0000??00000?????????????000001-0000001003010000020001110000100000000-00000000?010000000000000000000000003000000022-020000000000010
	Epiaceratherium_bolcense         011??????0??????????0?10010-0-0-??011100?{1 2}?1??1??????1?1??01??0010?0-?0?0000001?1120-1011000?310?0000{0 3}?000013300023-000100000{1 2}00011000{1 2}-0-11?011003-1-{0 1}001002-3-1?????????????????????011???????00??1???????0?000101????10-??00?????0??1010?00???0????1????11000000???0?00000?1?010-00000?000001
	Epiaceratherium_naduongense      0010-?0??01??0???1?001?00?0-0-??00010?00?1?1001??10-1111??0100001010-001000000101130-100100003100000031000012310022000000000000010-0000-0-110010013-110000022-2100????????????????????????????????????????????????????????????????????????????????????????????????????????????????????????100001
	Epiaceratherium_magnum           ????????????????????????????????????????????????????211(0 1)00010000???0-?0?000000111130?00010?00{1 2}1??0(0 1)00320{1 2}00033110{1 2}3-001101000000110010{1 2}000(0 1)21010013?1??200022?(2 3)110????????????????????????????????????????????????01110110???0?00200?2?1???????????????????10???0100000????000100?0???0???101001
	Epiaceratherium_delemontense     0{1 2}2???0000100?0??{0 1}2???0?010-??0-00021110?{1 2}??0?????????????????000-?0-?????????????30-001??0?021?-0?0?310?0?0330?023-00110100??001100102000??????????????????????????????????????????????????????????????????????????????????????????????????????????????????????????????????????????????????00??
	Molassitherium_albigense         01(0 1)???000010??0??1?10?10010?0?0?00020110?{1 2}?10?10???????1??01??00???0-?0??11???????00?000??0?020??0000{1 3}20?0?0(0 1){2 3}0?0{1 2}{1 2}000110100?100(0 1)10(0 1)100?000{1 2}1010010100{2 3}?000010{1 2}(0 1)10????????????????????????????????????????????00?0???{1 2}0?10?10??110?002?1???????????????????000000101?00????0??????????00??11110?
	Mesaceratherium_sp_nov           ????????????????????????????????????????????????????111(0 1)??00?00?0-?0-????????01?11????????????????????????????????????????????????????????121010011001{0 1}20000??3-?0????????????????????1011001???000100001??01?????011?????????{2 3}?????01?1??????????????????????????????????????????????00??01????
	Mesaceratherium_gaimersheimense  ????????????????????????????????????????????????????0110??0???000-00-00??11000101120-000000?011-0020012000000310003001110100100010-0101-01?20000011001020000102100?????????0010?????????????????00??00?0??0?1?0001010101010110?0????02?0??0?0?0???01?00????1000001003000000000110?0-0?01??001102
	Mesaceratherium_welcommi         ????????????????????????????????????????????????????11111?0100101000-0???????0101030-000000?010-1000312000000330003101110100100010-0102001120100113-1-120???10210???????????????????????????????????????0000?00001000?0?010??0000200??00?????????101100????110000100303300000?1201????00?0??111?
	Pleuroceros_pleuroceros          0010-?000010001?01110?00100-110-00010???????0100?1??21?1000100000-00-?0?1110?01011010122000002010000022000312330023000110100000010-010200110000?010100??0???00011??????????101????????????????????????????????0101???100010??0?002000?11???????????????????110000?00?003?1?000000?0-??0001??1102
	Pleuroceros_blanfordi            ?01???????1??0?????1???????????????1??1??2??1???010?21111-0???10110101?????0?01011212002000?011-100121200030233101310101010110001100102001100001010100020000000110?????????00?00110000??????????01100??00001??0101011??0010??01000-?0?11?????????101001?110110000100200001000010010-0?0001?1011?
	Uintaceras_radinskyi             ?010-?0001000?0?00200?0???????0-000?0?0??????011????10?0??000?10???0-00?000000000010-10010000011-000031000003000000-00000000000000-0000-0-?10010013-010?00022-3-00?????????????????????????????000?1?0?000??00?????01??10?????????????00?0????010???000????1?101?000000020????0??00-??01?01?001{0 1}
	Teletaceras_radinskyi            1000-00001100001?0110000000-0-0-00010???010?0100????11?1??020?1010?0-?0?0000?01?00310102100003010020331100013110020-00000001000000-0000-0-?1001111002-0200002-3-00??1?000?????????????????????????????????????????????????????????????10???????????????????0?000??0???????0??????0????01?00?0002
	Penetrigonias_dakotensis         0010-?000010000?00??00?0000-0-0-0?0?0?00?1?00101????11?1??120?1010?0-?0?01000010113221000000021-0000021000003120000-00111100000000-0110-01?1010001??2-0?0??0??3-00????????????????????????????????????????????????????????????????????0???????????????????????????????????????????????0???0?0{0 1}?2
	Trigonias_osborni                1010-1000010000?01020010000-0-0-00010?0000010010100-20?100010?100-00-?0?000000100100-0000000020-0020021000010100000-01000000000000-0000-0001000100202-0000002-2-00??000000000100?0??00110?0000?0?0000000000?0001000001000101001000-00?00000???00101-000?000110000000000??1?00?0000????00010?00?2
	Amphicaenopus_platycephalus      1000-1010011-01??02?0?00000-0-0-00111????1??0001010-0100??01??100-?0-?0?011010111130-?0000{0 1}10?0-101001?100013200030-00011000000000-0100-000?????????0?{1 2}?0?????{0 1}??????????????????????????????????????1??0??????????????????1????????0?????????????????????????????????????????????????0?????0100
	Subhyracodon_occidentalis        1010-0000010000110110?00000-0-0-01110??0??010110????1111??010?100-?0-?00011000101100-1001000021-0000031000010210001000110100000000-0110-00010010010100320001010010000000000???0000100?01110000?00001?03010??1001100100000??10???????0?10000???000???0??10??1?0010?11-03001000?2??00-100??1?11102
	Protaceratherium_minutum         0020-?0??01???0??0100?10000-0-0-0???0?0???????0?0????0?0??110?000-10-10?11101010113220000000020-0021022020202230003000011100000010-0100-01020001010000020000001110??00000??0000000??000100000?00?000?0?0?????02101011100011??0?000-?00?0?1????0?00??000????11001001000110000002??10-?10000111112
	Diceratherium_armatum            0010-?010110001?12020100000-110-0001011001010???000?20?0000100001010-10?011000101130-0000000010-0020012000000310002001000100000010-0100-010100100001003?0000010010??000?0??10000001200010?01-??00000003010000020000101000101000000-00210?000010000000011000100001000003120010020010-000001??1102
	Ronzotherium_filholi             ?00???0?0011??11?0110?1???????0?001010???101?0100???1?(0 1)(0 1)(0 1)0011(0 1)(0 1)00??0?0000110101?1100?1000000010?00000{0 1 3}20(0 2)001(1 2)1000(0 1)0?00110000000000?0100?0(0 1)011000000(0 1)00{0 1}1010000(0 1)000??00000??00000111000?????????001?1000100001?000100?001?0?????100?20??0000???0?0???0000?0?1??00???020{1 2}0???0?000010???000?010001
	Aceratherium_incisivum           0010-?0001000?0000110110010-0-0-0?011?10?2010110110?1111??010100??00-?0111101011112101000010020-0001222010112231113001110100100010-0112001000100012001120000102110??000??????????????????????0?01001001010011120010010010101022102120101?00?010000011000001111000100101000010000000-00000010110?
	Teleoceras_fossiger              0110-0000111-01101110110100-0-0-0111011102000111110-11?01-1000100-11010?1110101111322022002-011-102011200030333003311-11100011011100112001010101010-2-3?10002-2-10??10010000101010030111010012101000002001011101000100000101000102101011010?0000112-0011001211001111010320011012002100100?0?1112
	Brachypotherium_brachypus        0020-?0?00010011?1??0?10000-0-0-0021000?0201?111100?22111-0201000-10-100??100010111210000000020-0020022000101230002001010000100010-0110-01000101003-012000102-0010??000101000?00101100????????100001002001101100110001000100011100-0111100000010112-0010101211001010011220000?100021001001111102
	Prosantorhinus_douvillei         1?10-?0??1???11?010???10000-100-0?000?11020?1100?10-11111-0??0000-10-000??101010113120000000011-102002200030323002300001010000000100110-0101010100002-220002000111??00010??0000000030211?110121010010020110111000100100000-00001011110110100000011100000101210001011310320000012-020001001100112
	Alicornops_simorrense            0020-?0?0000000??1??0110000-0-0-01001?1??1?00?1?????11110?1101001010-101??11-011112201000100020-1001022010202331023000110000100000-01120010100100120002200003-1110??100100000000011000?????0??0010010011000?002?000011000??0023102100?01?10???00??1?0???1??11000011000032000001000200?0000111102
	Lartetotherium_sansaniense       0010-?000001-?2?01010?1210110-0-00210??0??01110001??211100000?000-10-?0111100010113210220000010-0000012010003030022000110000100000-0112001010111013-2-1201002-2100??00000??00000111000010121-???0100010010010?00011011000131120002000211?00?011?00001010???110000?01003?20010020010-0?0100100{0 1}02
	Mesaceratherium_paulhiacense     ????????????????????????????????????????????????????111?00010000???0-?0????0001????0-000??00021?0000022000003330003001110100100?110010??0??101000100013-0112100100????????????0???????????????????????????????000101?101010110?10210010????????????????????110000?003000?0?00022-00-??00?0??111?
	Plesiaceratherium_platyodon      0010-?0000001?1?12100?1?000-0-0-00111101?2010110??11??????021?000-?0-????????01???{1 2}2?000000003100003012030300220013000111100000000-0102001??????????????????????????????????????????????????????????????????????????????????????????????????????????????????????????????????????????????????110?

;
 
END;
BEGIN ASSUMPTIONS;
	TYPESET * UNTITLED   =  unord:  72 94 102- 103 140 187-190\3, ord:  1- 71 73- 93 95- 101 104- 139 141- 186 188- 189 191- 288;

END;

Outgroup 1-2;

Hsearch Addseq=random nreps=1000 hold = 100 allswap = yes swap=tbr multrees=yes reconlimit=infinity;
